# Supplementary material for: Sustainable Fertilization with Ramial Chipped Wood Enhances Antioxidant Profiles in Tomato Varieties: An Untargeted Metabolomics Approach
Source: Antioxidants (Basel). 2025 Nov 5;14(11):1330. doi: 10.3390/antiox14111330 (PMC12649442; doi:10.3390/antiox14111330)
Supplement: Supplementary file 1 [file antioxidants-14-01330-s001.zip]

Archive with 3 entries (3 files):
- Supplementary material.pdf
- Table S2. List of identified compounds.xlsx
- Table S3. anova_posthoc.xlsx
