# Supplementary material for: Sustainable Fertilization with Ramial Chipped Wood Enhances Antioxidant Profiles in Tomato Varieties: An Untargeted Metabolomics Approach
Source: Antioxidants (Basel). 2025 Nov 5;14(11):1330. doi: 10.3390/antiox14111330 (PMC12649442; doi:10.3390/antiox14111330)
Supplement: Supplementary file 1 [file antioxidants-14-01330-s001.zip › Table S2. List of identified compounds.xlsx]

## Sheet: Sheet1
Number	Ionization mode	Average Rt(min)	Average Mz	Metabolite name	Class	Total score	Adduct type	Fill %	Reference RT	Reference m/z	Annotation tag (VS1.0)	RT similarity	S028_SB-122_V4-T2_pos	S029_SB-113_V4-T1_pos	S030_SB-86_V2-T2_pos	S031_SB-109_V3-T1_pos	S032_SB-81_V2-T1_pos	S036_SB-98_V3-T2_pos	S037_SB-88_V2-T4_pos	S038_SB-120_V4-T4_pos	S039_SB-95_V2-T3_pos	S040_SB-121_V4-T1_pos	S044_SB-128_V4-T4_pos	S045_SB-103_V3-T3_pos	S046_SB-114_V4-T2_pos	S047_SB-76_V1-T4_pos	S048_SB-71_V1-T3_pos	S052_SB-65_V1-T1_pos	S053_SB-127_V4-T3_pos	S054_SB-82_V2-T2_pos	S055_SB-119_V4-T3_pos	S056_SB-118_V4-T2_pos	S060_SB-69_V1-T1_pos	S061_SB-67_V1-T3_pos	S062_SB-123_V4-T3_pos	S063_SB-91_V2-T3_pos	S064_SB-111_V3-T3_pos	S068_SB-110_V3-T2_pos	S069_SB-78_V1-T2_pos	S070_SB-93_V2-T1_pos	S071_SB-85_V2-T1_pos	S072_SB-107_V3-T3_pos	S076_SB-105_V3-T1_pos	S077_SB-124_V4-T4_pos	S078_SB-80_V1-T4_pos	S079_SB-72_V1-T4_pos	S080_SB-117_V4-T1_pos	S084_SB-94_V2-T2_pos	S085_SB-87_V2-T3_pos
													V4	V4	V2	V3	V2	V3	V2	V4	V2	V4	V4	V3	V4	V1	V1	V1	V4	V2	V4	V4	V1	V1	V4	V2	V3	V3	V1	V2	V2	V3	V3	V4	V1	V1	V4	V2	V2
													T2	T1	T2	T1	T1	T2	T4	T4	T3	T1	T4	T3	T2	T4	T3	T1	T3	T2	T3	T2	T1	T3	T3	T3	T3	T2	T2	T1	T1	T3	T1	T4	T4	T4	T1	T2	T3
1	Pos	0.77	146.163	Spermidine	amines	100	[M+H]+	0.948	0.76	146.165	annotated by user-defined text library	100	10487	11115	9907	9543	10458	32146	12158	23344	20713	11356	18925	9649	10338	15151	13652	12497	12295	23160	10390	7533	14145	5288	11811	20742	11583	12576	9761	17614	15342	18018	11289	18156	11876	18074	7883	27708	15289
2	Pos	0.82	89.1066	Putrescine	amines	99.4	[M+H]+	0.448	0.81	89.1073	annotated by user-defined text library	98.9	4201	2706	1275	911	1994	1814	1614	3099	1601	2841	2666	2031	2173	3305	1044	1489	3009	3429	1375	2556	2287	3042	1610	1199	2794	3272	2034	1046	2816	2743	1511	2053	2532	1881	1561	1590	2605
3	Pos	0.837	112.084	Histamine	amines	99.8	[M+H]+	0.865	0.82	112.087	annotated by user-defined text library	99.7	16120	27831	5089	3447	10002	21191	8430	34060	5488	41048	22988	11398	32395	6934	7151	15473	17040	4916	24357	18533	8909	8820	34506	2355	8135	11710	8360	4011	6389	6534	10611	20229	4714	6859	6817	16703	4784
4	Neg	0.86	145.1	L-Lysine	amino acid	100	[M-H]-	0.938	0.86	145.098	annotated by user-defined text library	100	36710	20790	19880	23886	21199	39200	11098	29643	31991	18521	21806	20992	28792	19767	21269	18666	19459	30543	24884	25953	27577	19227	28099	15226	20796	38148	17624	12833	28076	30875	30978	22082	11916	21620	12942	16858	33138
5	Pos	0.866	156.075	L-Histidine	amines	98.4	[M+H]+	0.812	0.89	156.077	annotated by user-defined text library	97.5	8621	2622	4707	11527	6851	10503	2995	8492	13109	4667	3924	10889	9203	6472	5473	5646	3216	7256	4363	3996	7569	5799	4498	5318	4953	11337	5967	5534	7525	9221	7374	5355	4923	6698	2418	6507	10744
6	Pos	0.925	175.118	L-Arginine	amino acid	98.8	[M+H]+	0.948	0.9	175.119	annotated by user-defined text library	97.6	211846	170631	168629	150096	203976	253288	92256	208926	242674	129241	144552	159466	192895	178387	196316	165057	145999	263870	153081	175645	229376	178620	200708	136248	119970	181840	136700	162409	241756	190061	190509	145309	144155	177519	86808	91972	254294
7	Pos	0.947	133.062	L-Asparagine	amino acid	99.9	[M+H]+	0.948	0.94	133.061	annotated by user-defined text library	100	15281	14962	26322	33660	31221	17393	12742	19752	19561	20872	11855	25478	14265	18370	16824	13900	13012	18348	4361	14996	14801	15985	16889	23140	22372	34647	20784	16179	16831	25838	29998	12965	13709	15527	6560	16398	25044
8	Pos	0.949	147.075	L-Glutamine	amino acid	100	[M+H]+	0.948	0.95	147.076	annotated by user-defined text library	100	573398	381971	616031	770051	380107	916273	483161	496023	503117	410736	232233	500986	227761	335824	375303	471006	239105	663532	170931	381476	364662	438164	297200	441348	728824	830536	343725	586887	545140	565879	416299	258451	356565	290335	128211	463236	584612
9	Pos	0.951	104.105	Choline	amines	99.8	[M]+	0.948	0.94	104.107	annotated by user-defined text library	99.7	1455588	1621303	1510845	1669214	1374891	1390632	1379275	1708907	1386826	2072018	1627658	1577742	1807128	875115	1360301	1583886	1765816	1389788	1699379	1705187	1420470	1522506	1856836	1377399	1601080	1556066	1487448	1179764	1383405	1474452	1304342	1612630	1487136	1335096	1810649	1585078	1387858
10	Pos	0.953	90.0545	L-Alanine	amino acid	100	[M+H]+	0.948	0.95	90.055	annotated by user-defined text library	100	44698	23591	12844	57626	10827	8998	9934	58980	22557	19958	19137	37924	10758	16396	25643	29089	13127	15761	13317	23586	32726	34664	39949	16799	64616	52655	46649	9634	21952	24806	42841	32924	42466	35901	27431	11035	17796
11	Pos	0.953	106.049	L-Serine	amino acid	99.3	[M+H]+	0.896	0.93	106.05	annotated by user-defined text library	99	6227	3346	6888	17397	1811	10894	11432	3278	10954	3831	3451	6926	2401	4853	5309	15264	2834	5389	2866	6266	5685	6273	3332	4646	4416	11523	5097	12774	7362	4462	8268	4630	7721	7571	3533	3249	3646
12	Pos	0.957	203.053	Glucose	Carbohydrates	100	[M+Na]+	0.875	0.96	203.053	annotated by user-defined text library	100	62506	44294	61127	44701	51339	36960	82331	43865	56363	112437	52285	21193	37056	72527	72389	66711	106588	57211	84710	53593	59132	82218	52674	89325	27483	24902	58027	69577	61412	43824	51946	56833	84020	120770	79769	115882	34541
13	Pos	0.958	134.042	L-Aspartic acid	amino acid	99	[M+H]+	0.948	0.95	134.045	annotated by user-defined text library	99.2	9808	14643	16141	24158	29977	16365	19284	14459	7574	17191	10937	20288	8525	15149	22665	16649	8770	17407	10899	9873	24528	19478	7038	28486	25784	22869	28997	11023	14381	15834	21972	9718	19969	23447	8458	18776	13213
14	Pos	0.961	120.064	L-Threonine	amino acid	100	[M+H]+	0.917	0.96	120.066	annotated by user-defined text library	100	12924	14467	18225	34632	16843	18527	13097	13200	12643	13272	7611	12844	11679	18548	15308	26802	10401	15299	7472	12409	15940	24079	14421	11199	23205	19683	23262	13064	10718	13758	15970	14620	29348	17022	8001	11742	7256
15	Neg	0.963	195.052	Gluconic acid	Carbohydrates	98.9	[M-H]-	0.948	1	195.051	annotated by user-defined text library	97.9	292707	375580	1050092	569241	357383	268603	645213	779675	290069	466434	348934	274590	662025	392571	548972	285960	334341	654890	549433	482770	631114	217540	274210	475078	356399	613344	255566	545544	370442	464873	228322	336715	342549	307802	328599	901571	912495
16	Pos	0.966	148.059	L-Glutamic acid	amino acid	100	[M+H]+	0.948	0.97	148.06	annotated by user-defined text library	99.9	457396	372441	461606	252359	856887	445520	449350	635843	352955	733028	699680	323481	369402	1061630	621162	763984	959311	558561	616226	334211	626369	801660	523672	466448	570551	389714	536673	917573	399198	363659	505761	565974	666452	586648	526243	819370	475344
17	Pos	0.967	160.097	Hydroxyproline betaine	amino acid	98.6	[M+H]+	0.948	0.99	160.097	annotated by user-defined text library	98.1	28013	16613	24480	26196	29105	34154	41417	35322	29071	8669	30924	28878	30825	22611	39156	48196	30591	27395	29799	11070	21378	28880	33519	90067	63924	37899	23896	44986	84939	31202	29753	22670	38525	25405	23654	21155	41347
18	Neg	0.971	102.056	Gamma-Aminobutyric-acid	amino acid	100	[M-H]-	0.948	0.96	102.056	annotated by user-defined text library	100	70575	64425	83240	23158	43770	40754	72386	74204	88039	63110	82779	40138	130007	73856	62415	64889	51947	57923	83584	76323	52233	57935	59310	72717	57662	39492	77933	74275	73266	75096	63198	78909	62728	79834	77058	87486	102246
19	Pos	0.987	104.069	Aminoisobutyric acid	phenols & organic acids	100	[M+H]+	0.688	0.99	104.071	annotated by user-defined text library	100	345552	26175	219804	375354	434409	569736	158375	508792	812811	45249	325420	701695	527017	411262	454813	365980	326302	510729	433274	546820	449857	151911	44616	54125	26589	208436	502446	399974	393402	593914	447362	330479	91801	268920	201081	129076	667244
20	Pos	0.989	118.085	Betaine	amino acid	100	[M+H]+	0.75	0.98	118.086	annotated by user-defined text library	99.9	15755	8448	18342	12744	43994	5810	13765	10281	12036	21902	18937	20901	12271	8009	9244	9524	12908	8938	9634	24999	16694	13655	16370	16708	8747	14182	4650	19697	16459	13764	19089	30394	8614	11289	10487	40107	69287
21	Neg	0.989	118.048	Methylserine	amino acid	96.7	[M-H]-	0.948	0.95	118.051	annotated by user-defined text library	93.4	14562	21484	36774	49412	20968	18503	10139	27936	34209	15235	11768	22676	9973	11890	18717	13292	5719	23889	7444	13684	23878	12687	8487	17810	20057	16907	25191	22051	28859	19126	23653	15752	20028	12608	4969	6985	10632
22	Neg	0.999	179.056	D-Fructose	Carbohydrates	100	[M-H]-	1	0.99	179.056	annotated by user-defined text library	100	4606032	4324280	4794945	3720855	4661274	4665871	3259151	4366535	5056090	4388688	4272906	4804580	4057376	5196089	5216777	4967078	4619093	4916737	4302509	4430966	4933020	4975682	4283882	4939028	5071646	4817414	5115512	5286445	5246922	5196621	5134514	4688419	5833494	5645151	4986868	3252147	2699598
23	Neg	0.999	225.062	D-chiro-Inositol	Carbohydrates	93.4	[M+HCOO]-	0.948	0.93	225.062	annotated by user-defined text library	86.9	1147811	1114325	1926503	1355348	1433099	1029929	1355148	955517	2083438	1032967	1107488	1329566	1211109	1463657	1357705	1928138	1814449	1935333	1213782	1774526	1887602	1402325	1194123	1225690	1275957	1902806	1505218	2115664	1272183	1404150	1400178	1046442	2437869	2230858	1380306	1162328	1036007
24	Neg	1.002	174.082	L-Citrulline	amino acid	95.8	[M-H]-	0.604	0.96	174.088	annotated by user-defined text library	93.8	4429	3396	5411	6520	3482	7097	2743	4549	6937	2057	3814	5037	7140	4612	3575	4958	4026	8250	3701	1617	2539	2903	2499	2188	7389	7534	4067	4539	9488	8956	5367	4044	3960	2937	4407	6305	6715
25	Pos	1.003	145.047	D-Threitol	phenols & organic acids	99.9	[M+Na]+	0.948	0.99	145.047	annotated by user-defined text library	99.9	177389	196493	341501	299427	379151	188048	428105	270241	311292	379531	320673	176296	306023	130057	418996	215328	264936	311911	339443	334748	403359	436874	191395	427799	315597	373829	305178	201363	259851	218988	271436	252805	211285	403599	254247	374829	199210
26	Pos	1.005	115.037	Glycerol	Carbohydrates	100	[M+Na]+	0.948	1.01	115.037	annotated by user-defined text library	100	28671	31699	26146	27918	16733	39192	30757	18643	23073	36076	17618	32443	26229	24647	22964	22731	46816	33139	28657	30191	20769	25018	30180	28281	34010	19581	28388	26302	24682	15358	19902	21186	47881	21763	26794	21668	21082
27	Neg	1.005	149.045	D-Ribose	Carbohydrates	99.5	[M-H]-	0.875	1	149.046	annotated by user-defined text library	99	35848	37455	45002	24914	14175	27073	28397	33361	26679	33601	31188	31711	27590	25868	38896	24812	23727	24182	36018	30578	23667	25267	23295	28753	25329	40177	49300	41804	20773	39892	29343	38224	35415	25099	54388	22345	15869
28	Pos	1.012	162.073	L-Homoglutamic-acid	amino acid	99.9	[M+H]+	0.948	1.02	162.076	annotated by user-defined text library	100	31255	38648	25687	27464	19733	24807	19368	32601	24530	21248	29300	29660	14527	42836	49205	33338	28633	26521	35984	27343	25461	34449	26416	20124	41041	25874	35759	30172	64370	27265	44319	18750	31986	32474	48211	29167	43361
29	Pos	1.012	230.103	Ergothionein	amino acid	90	[M+H]+	0.917	1.07	230.096	annotated by user-defined text library	94.2	10309	11195	4438	17019	9732	17976	5692	11279	5394	5037	8593	4650	8647	15902	8108	12372	6259	6951	8199	13854	6418	8389	8312	4852	8235	8885	14664	6069	9021	19115	12195	9653	5928	8030	7196	4794	12402
30	Neg	1.016	207.049	Glucoheptonic acid lactone	lactone	98.3	[M-H]-	0.854	1	207.051	annotated by user-defined text library	97	11579	22536	4121	7493	25482	7061	6596	7364	1860	30538	17119	6301	16388	3739	5830	8491	15928	4482	16206	16793	7567	8474	23934	3623	4374	11379	6370	5407	9185	15025	8359	26763	3390	7913	9639	8457	3550
31	Pos	1.018	138.054	Trigonelline	alkaloid	100	[M+H]+	0.948	1.01	138.055	annotated by user-defined text library	100	1183939	1019656	959493	537021	1498990	1492212	1007121	915935	833775	1344142	1165710	624789	1245389	1001311	965882	557534	1172095	1223964	1252316	741961	679953	589050	1048898	626377	630166	1156801	809832	1077700	1384880	1035600	754656	1043588	363025	871430	802095	1099985	996345
32	Pos	1.02	203.054	D-Tagatose	Carbohydrates	100	[M+Na]+	0.948	1.02	203.053	annotated by user-defined text library	100	121827	228734	165224	175285	118038	146482	162660	297816	131808	366806	188982	180741	126823	131924	201998	142971	183484	123522	185089	87448	169422	236658	123844	162583	165710	145506	220757	245954	105702	137886	145255	113676	196570	106517	247334	201707	71389
33	Pos	1.027	116.07	L-Proline	amino acid	100	[M+H]+	0.948	1.02	116.071	annotated by user-defined text library	100	46512	43330	32906	64407	27492	83373	16147	78760	50605	28205	24442	72061	69531	48226	44400	99580	36931	21641	54727	56907	55592	27424	56249	15113	51302	53810	27195	20820	22765	69816	57562	66826	41551	38064	49529	34616	200386
34	Pos	1.029	193.069	D-Quinic acid	phenols & organic acids	99.8	[M+H]+	0.771	1.04	193.071	annotated by user-defined text library	99.6	29041	25573	23211	43241	50991	17479	7843	25921	10457	23181	23034	12870	16763	21193	30810	18003	31492	9152	17071	22100	18760	13017	36404	17957	14891	16388	15327	9507	13381	39122	35191	28471	31222	16967	58925	23602	7845
35	Neg	1.033	163.022	Erythronolactone	lactone	96.4	[M+HCOO]-	0.948	1.08	163.025	annotated by user-defined text library	92.8	25292	10317	15856	31534	18981	27623	25893	16776	23457	22585	21010	16084	25827	14395	21581	35955	13546	25217	18500	29755	35189	20951	16870	29543	26939	22582	28634	19479	29001	42263	11766	24728	21564	22449	20682	51591	44046
36	Neg	1.035	503.165	Kestose	Carbohydrates	99.1	[M-H]-	0.948	1.06	503.162	annotated by user-defined text library	98.4	118006	96180	93948	85820	83014	81979	70899	81511	73683	125956	72146	91605	99057	80280	86505	72361	75447	79609	98360	76581	80434	79211	76237	81483	87146	89005	86862	85898	83275	106259	78685	90078	72886	89392	105966	94483	63077
37	Neg	1.036	341.108	D-Saccharose	Carbohydrates	100	[M-H]-	0.948	1.04	341.109	annotated by user-defined text library	100	402660	595097	443734	210243	428766	340212	584444	364261	194770	533008	439728	279801	608484	307489	487985	473263	470314	124848	483633	593707	405866	443721	555929	382287	275441	204363	414916	472615	441863	523025	205845	629745	267038	482558	504273	167253	150707
38	Pos	1.037	222.095	N-Acetyl-D-glucosamine	Carbohydrates	100	[M+H]+	0.948	1.03	222.097	annotated by user-defined text library	100	28546	15252	23830	39695	46265	11050	19192	36450	17356	37785	23206	25643	21705	34944	46128	38044	17117	36617	37637	23074	39674	36940	30558	30039	34689	26887	40716	15291	22082	36966	32146	34542	32479	19119	20857	24606	49096
39	Neg	1.052	209.067	Anhydro-D-sorbitol	Carbohydrates	99.8	[M+HCOO]-	0.948	1.04	209.067	annotated by user-defined text library	99.7	69779	91437	44000	46541	81732	48068	53737	85907	54425	78401	78603	62150	105128	79154	62696	63671	80773	53874	104106	97220	71702	62487	103448	46243	49457	55954	55945	56585	74831	81819	58847	107694	42567	104478	77274	95533	49864
40	Pos	1.07	167.09	Rhamnitol	Carbohydrates	99.3	[M+H]+	0.427	1.06	167.091	annotated by user-defined text library	99.2	2680	1247	1116	4668	1743	3097	2497	1467	1383	1859	1220	2270	3842	1763	2410	2775	2101	2463	1622	2177	1627	1437	1767	2111	2579	1873	1061	4000	1853	1893	1723	1267	2017	3099	1709	1873	2551
41	Pos	1.073	135.028	Malic acid	phenols & organic acids	99.1	[M+Na]+	0.573	1.09	135.029	annotated by user-defined text library	98.3	1903	869	1542	3891	3963	1298	684	2600	578	2230	718	590	1231	2516	1559	4188	1071	2461	1226	2146	1987	1091	3347	1656	2017	2053	994	465	2458	728	3265	3325	2883	2191	1752	2376	2338
42	Pos	1.073	136.061	Adenine	amines	100	[M+H]+	0.948	1.07	136.062	annotated by user-defined text library	100	317484	256759	337562	243569	329721	143918	73060	303984	56712	511117	406065	92871	377401	98154	127180	129199	352118	67648	466853	538096	200258	160194	509963	228476	537805	340800	73726	201032	337376	164633	503281	516918	138576	84085	250143	270153	325984
43	Pos	1.073	152.056	Guanine	amines	100	[M+H]+	0.948	1.07	152.057	annotated by user-defined text library	100	63912	49973	51215	125235	114265	26904	28440	68966	22621	70676	37267	38773	31594	61570	49934	91172	19681	50126	62560	46064	121631	70489	70861	52828	114944	76106	57637	29425	68875	41126	78922	85958	56543	44204	43282	70381	103278
44	Neg	1.075	155	Orotic acid	alkaloid	96.5	[M-H]-	0.948	1.07	155.01	annotated by user-defined text library	99.1	14965	12974	15707	15769	14896	19105	14322	14863	23311	13754	11207	15073	15898	13115	20778	21724	15420	27847	14379	16078	14130	14302	15999	28553	9840	11967	14222	30867	20091	13448	16116	10775	14529	14636	14294	14461	11511
45	Pos	1.077	170.083	Norepinephrine	amines	95	[M+H]+	0.927	1.04	170.081	annotated by user-defined text library	90.3	11323	8232	8326	5367	4101	5724	7433	7032	13815	11650	13713	2916	21290	7658	9470	3549	9701	10797	11192	13240	4970	5056	8609	11073	5380	10909	5433	6427	18779	5817	11904	9028	5687	11710	23325	13719	8709
46	Pos	1.078	118.086	L-Valine	amino acid	100	[M+H]+	0.948	1.08	118.086	annotated by user-defined text library	100	106658	55660	38806	140251	47272	86554	72948	145439	68334	82895	50580	107994	32410	81746	59362	67114	39910	41402	56459	124501	141736	63351	66761	39693	131189	236312	111996	64992	62480	143301	146005	56477	37655	60762	69991	39800	176061
47	Pos	1.079	157.014	Tartaric acid	phenols & organic acids	90	[M+H]+	0.552	1.01	157.011	annotated by user-defined text library	80.2	14162	9968	13392	4590	11399	12321	11505	10439	12093	12639	10538	6149	7645	9316	9311	4577	12538	14759	9784	6503	6995	5844	5775	9858	7658	5215	8227	20070	19365	5609	9436	7508	9794	11370	8643	11918	6196
48	Pos	1.093	189.122	Acetyl lysine	amino acid	99.6	[M+H]+	0.948	1.06	189.123	annotated by user-defined text library	99.2	153712	128937	98811	129309	99158	140583	53851	93365	69413	70180	94809	68060	91297	61584	92945	135724	55901	85283	42383	130146	54438	125247	85597	76977	184548	198927	82397	84885	79679	126248	114015	64900	71057	96308	162162	46570	34524
49	Neg	1.129	87.0075	Pyruvic acid	phenols & organic acids	99.1	[M-H]-	0.948	1.09	87.0088	annotated by user-defined text library	98.3	51621	30559	33944	26431	30516	36233	29620	30802	33720	15837	41244	34679	48963	42580	24204	38841	69476	40889	66933	49412	31389	40445	45084	45392	22246	17503	35961	57626	50050	40010	35273	41461	52209	66275	25524	46622	40515
50	Pos	1.489	124.037	Nicotinic acid	amines	99.3	[M+H]+	0.948	1.52	124.039	annotated by user-defined text library	98.8	30927	54146	37928	50089	132342	52778	39937	76981	53182	103802	45059	104048	28407	79900	48213	99017	34145	98624	64605	54060	156205	26722	41464	25358	67732	130344	50398	13077	32751	57225	60603	37747	17510	62921	36104	64192	65735
51	Pos	1.504	150.058	L-Methionine	amino acid	100	[M+H]+	0.948	1.51	150.058	annotated by user-defined text library	100	140375	121343	134401	197471	143761	165594	112704	121398	183022	105082	98281	146330	93883	115251	100292	126756	73703	76358	106041	93751	101092	106828	86816	181426	106877	148807	141767	113426	142467	152678	152277	81792	95062	90914	74676	71501	101605
52	Neg	1.506	89.0242	Lactic acid	phenols & organic acids	92.1	[M-H]-	0.531	1.51	89.0244	annotated by user-defined text library	86.9	3979	1654	1932	3020	2262	5277	3683	3617	5031	2379	1920	5357	3180	1829	3529	2190	2882	5043	2299	5788	2875	1545	1711	1659	4362	211399	4292	4338	84350	5472	2936	3563	4128	2654	1595	3255	9436
53	Neg	1.52	101.026	Ketobutyric acid	phenols & organic acids	98.4	[M-H]-	0.542	1.56	101.024	annotated by user-defined text library	97.1	6929	1916	2127	4344	1968	5355	3082	3580	2477	2179	2586	4494	1869	7018	2008	3582	3099	2919	2220	3523	4244	4887	2942	2578	2347	4652	3129	2576	2374	3644	2058	4956	4753	4991	3196	4462	4620
54	Pos	1.541	130.049	5-Oxo-L-proline	amino acid	100	[M+H]+	0.948	1.55	130.05	annotated by user-defined text library	100	379752	208306	278384	561493	221366	487970	118179	441448	404180	204728	155006	439193	117751	195553	158692	283826	140298	428429	113591	172867	236335	231188	226898	196528	296895	450363	226669	209617	230328	431484	337095	152577	250472	147019	58351	113225	262326
55	Pos	1.544	175.105	Theanine	amino acid	98.3	[M+H]+	0.948	1.51	175.108	annotated by user-defined text library	96.6	50632	50829	56939	44915	21932	42996	28242	59170	39859	40666	34188	34024	43246	39350	52152	63957	36610	16571	47884	49304	42863	60946	44298	32547	38935	52813	37116	38517	37652	53336	58373	38786	48879	44110	37417	40118	31143
56	Pos	1.559	137.045	Hypoxanthine	amines	100	[M+H]+	0.823	1.55	137.046	annotated by user-defined text library	100	11841	4820	26222	41983	24919	3446	11453	56186	3787	25072	16591	5398	4208	11265	16362	17823	8711	10259	25441	19544	27958	29685	25444	16734	30212	46157	18887	4137	24156	10926	17348	41463	17354	11349	20526	26896	88835
57	Neg	1.56	221.066	Ethyl-b-glucuronide	Carbohydrates	99.7	[M-H]-	0.771	1.57	221.067	annotated by user-defined text library	99.5	1978	2401	2296	1906	2836	1732	2231	2790	2355	1910	2073	3012	3102	3136	2172	1814	2604	2745	4211	4390	3227	1994	1780	2450	1320	21282	2093	2742	17249	2086	2861	3117	747	1817	3828	4736	11873
58	Neg	1.564	115.002	Fumaric acid	phenols & organic acids	99.7	[M-H]-	0.927	1.57	115.004	annotated by user-defined text library	99.5	4128	5720	2911	4119	3554	1581	3601	3722	1139	6407	12476	3280	6290	5979	7668	4195	5447	2573	7776	5137	6649	5952	6534	3058	2833	2730	3842	2587	4201	3306	2856	5546	3696	5477	7631	7798	12689
59	Neg	1.571	205.034	Homocitrate tribasic	phenols & organic acids	100	[M-H]-	0.917	1.57	205.035	annotated by user-defined text library	100	9406	7797	13452	4422	8274	9749	8486	4168	4362	11698	16761	11422	11233	12887	12804	12930	12285	6855	6760	9170	21419	14028	9925	19583	15257	14111	13271	14842	16208	8609	9927	11715	9813	14041	21656	19810	7388
60	Pos	1.578	182.081	L-Tyrosine	amino acid	100	[M+H]+	0.948	1.63	182.081	annotated by user-defined text library	100	38971	452819	40561	108030	35330	157252	30311	61063	66009	37784	30329	58861	39567	24016	344199	25695	194356	40704	33880	483873	381301	273716	39209	27995	31737	61939	353335	41830	60149	50598	62806	344955	23235	236671	26428	312807	60329
61	Neg	1.584	151.027	Xanthine	alkaloid	100	[M-H]-	0.938	1.59	151.026	annotated by user-defined text library	100	7033	15697	3390	20945	15572	4909	5789	17943	3609	16845	10617	14732	5791	4628	5911	7070	7764	4365	21301	12834	7787	8848	13218	10694	12825	10665	6729	5715	8570	8847	11803	14493	6103	4396	6723	9728	23399
62	Pos	1.587	154.086	Dopamine	amines	99.8	[M+H]+	0.417	1.57	154.086	annotated by user-defined text library	99.5	1845	901	9248	746	3539	1172	446	934	521	621	542	898	639	1058	4782	6931	594	1343	1605	688	5318	11154	1180	689	1352	3530	4887	4432	2473	1035	3295	961	11072	6301	1382	3305	2484
63	Neg	1.591	188.057	N-Acetyl-L-glutamic-acid	amino acid	98.8	[M-H]-	0.417	1.62	188.056	annotated by user-defined text library	97.6	1073	1163	1183	3446	1152	1731	1847	5493	1380	1691	2477	2058	1084	810	908	1306	1404	1600	1668	2012	2184	3021	1988	1543	4958	7069	2013	660	4788	2294	2188	3048	1272	1263	1579	3615	26781
64	Pos	1.7	132.1	L-Isoleucine	amino acid	100	[M+H]+	0.948	1.71	132.102	annotated by user-defined text library	100	135344	221027	231159	203690	267904	391378	181066	359062	490554	65873	178135	154107	492732	315918	445920	455607	154996	293672	330865	387487	403668	515685	337544	116748	149304	203404	306769	173982	549340	622171	560880	237806	88912	246260	167830	140816	393130
65	Pos	1.903	123.054	Nicotinamide	amines	99.8	[M+H]+	0.938	1.85	123.055	annotated by user-defined text library	100	64691	20673	63082	130324	74784	54216	43827	113296	67954	110417	97318	143524	76743	41066	40512	22518	60315	80132	166172	121674	125103	33425	114883	40488	60187	167540	21026	42815	89238	65704	139024	50889	26904	51984	35669	93472	143235
66	Neg	1.959	117.019	Succinic acid	phenols & organic acids	94	[M-H]-	0.719	2	117.019	annotated by user-defined text library	88.1	33411	24137	53762	30687	28440	21612	33017	67534	22428	53091	27628	53220	27039	40426	36758	65285	44623	32629	38224	47110	48902	40373	45324	14501	52665	20708	65801	27293	42605	53111	39469	53071	55184	63493	49864	53748	294965
67	Pos	1.967	132.101	L-Leucine	amino acid	100	[M+H]+	0.948	1.98	132.102	annotated by user-defined text library	100	153074	186302	78281	145389	64745	100226	172284	258253	182132	190061	117920	86837	105186	305487	91140	138736	93469	77577	353053	305580	128434	225208	186713	87377	66902	169316	78827	87825	168139	135705	143755	125740	80396	236380	205681	76569	97468
68	Pos	2.207	86.0587	Pyrrolidinone	amines	99.5	[M+H]+	0.948	2.22	86.06	annotated by user-defined text library	99.1	151786	209227	122184	88867	218982	129052	153483	74312	74866	98563	35695	80889	41968	45988	73641	117320	44308	67808	117280	55711	186278	50173	89699	63582	34528	96092	55886	72490	79473	216455	88871	73095	144434	55076	29002	110723	70324
69	Pos	2.387	121.064	Tyramine	amines	99.8	[M+H-NH3]+	0.948	2.38	121.065	annotated by user-defined text library	99.8	32387	24912	60221	39072	111703	104828	75189	21020	46805	22882	39667	44748	41821	40072	50124	119456	76170	103022	49115	43807	72547	47797	41250	27476	38529	84402	42840	18899	35507	38116	26810	72914	18965	45648	23655	149039	120333
70	Neg	2.96	129.019	Mesaconic acid	phenols & organic acids	97.5	[M-H]-	0.469	2.93	129.019	annotated by user-defined text library	95.7	3469	1690	2097	257	366	713	687	1449	651	1564	506	1691	1076	1216	799	176	1924	2414	2774	467	221	1283	1665	955	662	776	1481	3000	1337	1371	760	644	462	1396	937	778	899
71	Neg	3.134	197.046	Vanillylmandelic acid	phenols & organic acids	97.9	[M-H]-	0.177	3.11	197.046	annotated by user-defined text library	96.4	2276	2156	2600	1316	2101	3511	560	1254	1153	1833	3651	2470	1758	1476	1081	1182	2308	1095	1915	2125	7066	2732	20490	12584	5215	1754	4715	15110	848	1093	815	1388	4473	2049	3682	1174	1289
72	Pos	3.161	160.076	Serotonin	amines	99.7	[M+H-NH3]+	0.948	3.18	160.076	annotated by user-defined text library	99.5	533360	317388	1848809	439892	723030	916017	40573	678512	830163	31790	561428	1032747	130254	649254	1781509	1719869	40458	1320322	144062	123609	1580432	2231019	554730	116852	87163	615955	2049895	860311	1066625	869042	1357968	289661	1391287	1345551	461513	158654	124436
73	Pos	3.252	166.086	L-Phenylalanine	amino acid	99	[M+H]+	0.948	3.28	166.086	annotated by user-defined text library	98.1	3566210	2421719	3120566	4683596	2625847	4038712	1837489	3589605	4252770	1570053	1867357	3086464	1719638	1303502	2761270	2746548	1653820	3522636	1311836	2351583	3184938	2613836	2398430	1966212	2280463	3721149	3173509	2788052	3221236	3422013	3895886	1934650	1740442	2134484	862061	1683840	3310322
74	Pos	3.257	88.1094	Isopentylamine	amines	95.9	[M+H]+	0.562	3.23	88.1121	annotated by user-defined text library	93.7	2053	1822	615	2086	389	413	649	5833	918	5460	3276	875	3171	1318	1850	2156	1304	1380	3960	2007	1878	3569	2718	706	174	1429	4520	214	639	2574	271	4647	2507	2946	1224	3184	1370
75	Neg	3.279	117.055	2-Hydroxy methylbutyric acid	phenols & organic acids	97.7	[M-H]-	0.708	3.32	117.056	annotated by user-defined text library	96.2	3707	1219	2406	2178	685	3966	1860	2160	884	3329	2173	1980	2483	1076	1793	1062	2705	3416	6649	2550	1969	889	2924	1333	2559	4365	1912	1491	3362	2885	2455	3515	2048	1281	1328	4054	1984
76	Neg	3.501	131.035	Methyl succinic acid	phenols & organic acids	94	[M-H]-	0.948	3.56	131.035	annotated by user-defined text library	88.1	38367	25344	47215	52654	32979	41363	46283	32416	39242	29867	31534	46108	26333	35794	37622	31716	38815	40695	25338	27998	34976	35864	35172	57235	42736	41826	34855	58994	51656	46905	46612	27770	40797	32925	26163	66888	60859
77	Pos	3.584	348.129	Vanillic acid hexoside	Carbohydrates	99.9	[M+NH4]+	0.229	3.59	348.129	annotated by user-defined text library	99.8	621	1148	1061	1262	1893	2798	313	1779	5627	964	2219	6669	1826	3724	5180	639	439	6038	1052	500	1257	3512	862	374	518	2274	3867	294	899	527	2249	2676	3503	6248	727	768	1353
78	Pos	3.595	220.118	Pantothenic acid	amino acid	99.8	[M+H]+	0.948	3.61	220.118	annotated by user-defined text library	99.6	238231	292279	210782	116097	332578	170547	165958	210399	149546	418439	275573	156085	319793	127913	187767	157919	279377	164780	414625	240591	167334	203976	294001	159675	118000	118438	169665	147548	163993	168950	115119	214281	116347	95218	334592	206675	202571
79	Neg	3.703	197.047	Dihydroxyphenyl lactic acid	phenols & organic acids	94	[M-H]-	0.875	3.63	197.046	annotated by user-defined text library	88.6	22863	12725	13185	17268	12462	10940	12292	15633	16038	10057	18904	21237	12135	9041	7363	11194	17982	14013	14331	7002	7053	3674	17548	15168	7338	9714	12719	12372	16716	14018	15041	19413	1637	11059	21929	10175	10304
80	Neg	3.754	153.024	Dihydroxy benzoic acid isomer I	phenols & organic acids	97.6	[M-H]-	0.667	3.76	153.019	annotated by user-defined text library	100	3836	1686	3240	3765	1675	1811	2256	3180	2245	661	2172	2400	2737	4701	3901	5021	2766	3370	2665	1561	2264	4726	2258	3384	2281	3042	3575	2177	2201	4058	2078	1017	4553	2165	1840	2840	4845
81	Neg	3.834	329.091	p-Hydroxybenzaldehyde glucoside (Helecin)	Carbohydrates	100	[M+HCOO]-	0.948	3.83	329.088	annotated by user-defined text library	100	24229	16928	13631	22773	21677	37220	16656	16208	33848	10526	24158	33345	23159	17591	6805	12861	24750	33901	27634	19541	23105	15542	27240	19732	15579	28588	8504	14760	33529	34964	33163	9334	17481	18736	11387	29354	43063
82	Neg	3.898	153.02	Dihydroxy benzoic acid isomer II	phenols & organic acids	98.3	[M-H]-	0.823	3.94	153.019	annotated by user-defined text library	96.7	5070	6591	6455	5160	7278	8528	5543	5996	1290	21093	7064	11533	4971	1932	2033	3161	7603	5388	6907	10975	4811	4126	5743	3197	31820	8517	4113	6010	4314	8225	7071	6380	3582	1237	6285	9928	9850
83	Pos	3.912	355.103	Neochlorogenic acid	phenols & organic acids	98.2	[M+H]+	0.583	3.94	355.102	annotated by user-defined text library	97.3	6906	2668	9930	10378	9230	8261	3630	9356	814	4130	2342	8530	2825	2039	17004	15276	1567	2833	3294	2570	3871	34494	7111	3421	12177	9956	13252	8260	3137	7727	9954	4070	34039	12938	8237	8137	2207
84	Neg	3.921	153.055	hydroxytyrosol	phenols & organic acids	99.6	[M-H]-	0.104	3.93	153.056	annotated by user-defined text library	99.3	381	370	945	639	255	89	236	1041	214	1692	370	669	233	284	3399	4277	496	427	470	1060	355	5394	1016	487	851	1280	951	861	497	873	1177	560	5953	1187	249	277	2091
85	Neg	3.952	529.307	Kukoamine A	amines	100	[M-H]-	0.604	3.94	529.303	annotated by user-defined text library	99.9	7250	1763	44212	1371	5306	1430	2065	1338	848	4899	3177	1803	1233	3518	215656	74815	1229	1916	1159	2239	7387	107760	931	1028	3009	1275	5483	84431	3550	4159	6108	1402	136127	68155	712	5937	1734
86	Pos	3.975	122.097	Phenylethylamine	amines	99.1	[M+H]+	0.948	3.95	122.096	annotated by user-defined text library	98.3	34620	22401	14717	8625	14157	13380	10760	38448	12965	4842	11217	8094	25090	13688	17553	16853	17974	12085	16971	9586	14435	20804	24490	13455	4267	21983	21769	13031	11966	21583	12997	12013	16571	18871	14856	7402	7865
87	Neg	3.981	117.055	3-Hydroxy-methylbutyric acid	phenols & organic acids	95.7	[M-H]-	0.812	4.03	117.056	annotated by user-defined text library	91.8	2887	806	2751	3005	4020	2606	3002	54934	12067	920	2916	1989	1105	1379	1710	3443	1056	8808	1455	3811	2991	1434	3789	2709	1657	4260	1947	5643	7297	4527	3701	1369	499	1134	1234	2018	6885
88	Pos	3.983	205.097	L-Tryptophan	amino acid	99.7	[M+H]+	0.948	4	205.097	annotated by user-defined text library	99.5	937318	658805	743228	1712301	845898	1264270	669465	862188	839500	753032	901238	1021022	745865	705070	871358	861496	520617	1118820	565448	684675	1095736	977816	904615	634887	1010015	1299643	1050109	777166	970212	966163	1366670	579869	752086	784293	421207	630762	612737
89	Neg	4.014	145.046	Adipic acid	phenols & organic acids	96.7	[M-H]-	0.469	4.01	145.051	annotated by user-defined text library	97.4	775	489	437	1109	597	1244	2573	360	2068	1046	225	484	1725	670	1166	1176	879	768	1601	1973	710	603	955	923	1344	2263	1940	899	1410	2464	961	1009	258	523	483	1915	2547
90	Neg	4.149	313.094	Glucovanillin	Carbohydrates	90.4	[M-H]-	0.802	4.23	313.093	annotated by user-defined text library	80.9	1730	384	18821	27149	30117	7869	13208	16426	17059	687	2044	9580	887	18784	20300	19994	653	18078	415	837	28691	41011	1206	24176	15847	10114	17451	5869	24975	8037	14382	816	9430	20901	1184	30597	41755
91	Neg	4.199	181.053	Hydroxyphenyllactic acid	phenols & organic acids	98.4	[M-H]-	0.948	4.18	181.051	annotated by user-defined text library	99	8438	4226	7137	8148	6420	4253	3345	8529	7247	5122	13358	10329	4820	5788	3767	8233	5928	10095	7741	2780	10886	14259	11904	6444	8059	7317	8666	2339	7105	7794	8839	6410	11121	8171	8411	3000	2981
92	Pos	4.255	307.079	Epigallocatechin	Flavonoids	95	[M+H]+	0.281	4.29	307.081	annotated by user-defined text library	91	1378	691	1632	915	1042	866	443	747	75	138	438	1191	557	326	4698	5390	126	113	281	216	1088	9081	259	583	1151	664	1169	3919	760	1299	404	254	11241	3092	863	1096	209
93	Pos	4.259	374.146	ferulic acid glucoside	Carbohydrates	100	[M+NH4]+	0.625	4.26	374.145	annotated by user-defined text library	100	20105	7391	16990	23618	47371	2800	5559	20128	55097	14743	7102	4950	6803	17474	49726	21438	17560	18983	8579	9285	25448	56396	50110	6577	4106	5751	18395	3291	19136	4353	9564	6614	60275	78927	5811	4331	52126
94	Pos	4.305	773.213	Quercetin-3-Rutinosid-7-Glucosid	Flavonoids	100	[M+H]+	0.948	4.31	773.213	annotated by user-defined text library	100	63753	19114	63904	152758	180957	27458	79830	40013	82766	68270	76594	69916	45532	150362	189400	282861	68454	169263	11811	15793	192071	275518	89857	88173	18488	82323	210016	70523	54186	68694	50255	29517	352523	292747	25014	94978	90940
95	Neg	4.336	175.06	Isopropylmalic acid	fatty acid	95.8	[M-H]-	0.948	4.39	175.061	annotated by user-defined text library	91.6	282800	419326	645296	523691	599154	406811	300038	340558	197428	383382	382403	204687	436463	304868	265712	337076	385863	490486	451486	417232	317026	458915	417901	173070	381846	360436	225654	313300	402703	226296	320530	385309	314391	198446	269074	336541	444389
96	Pos	4.389	360.132	Caffeic acid glucopyranoside	Carbohydrates	99.8	[M+NH4]+	0.948	4.38	360.129	annotated by user-defined text library	99.7	35313	30953	42272	42083	47642	62737	27738	39991	36882	58405	59550	81741	23859	58823	34485	46018	35794	67990	50238	37359	42984	60744	24260	62662	36013	27591	63894	20308	46185	53257	48251	52358	66009	27431	33817	43792	25684
97	Pos	4.395	355.101	Chlorogenic acid (Hemihydrat)	phenols & organic acids	97.9	[M+H]+	0.938	4.43	355.102	annotated by user-defined text library	95.9	95573	67243	537665	140403	206459	154996	582350	6695	27584	33396	81018	55412	159064	133293	1369839	375827	232663	39523	145002	93432	186336	1060510	47728	210490	222337	67367	116425	1487272	210448	156204	63034	41461	349016	358981	291853	982929	66649
98	Pos	4.416	183.063	Dihydroxyphenyl propanoic acid	phenols & organic acids	99.9	[M+H]+	0.146	4.43	183.065	annotated by user-defined text library	99.8	2728	9406	23311	15040	29347	6139	13021	4040	11489	7227	15894	13519	10639	22580	16354	17237	3302	6905	639	644	24209	24536	9944	26323	7365	33102	28686	5810	13992	5867	13975	1530	36654	13698	1585	11127	19862
99	Neg	4.577	137.024	Dihydroxybenzaldehyde	phenols & organic acids	100	[M-H]-	0.948	4.58	137.024	annotated by user-defined text library	100	18172	18368	11712	9393	19227	11922	33155	12609	7057	39275	24343	14708	38939	12418	12921	11130	35044	14210	23255	37407	21973	15464	21943	15602	37796	23172	10801	13809	16912	23782	26093	13324	14583	13051	36449	74203	17048
100	Pos	4.588	341.064	Sulforaphane N-acetyl-cysteine	amino acid	94.7	[M+H]+	0.854	4.54	341.066	annotated by user-defined text library	90.7	8940	7322	2242	4015	6194	584	5138	19655	4524	304	10202	10617	3978	7626	2346	5449	8029	1514	6765	7359	8308	2754	19456	9814	2127	14274	3984	1658	20036	8970	8006	18816	3166	4108	3519	6722	29536
101	Neg	4.647	137.023	Hydroxybenzoic acid	phenols & organic acids	98.7	[M-H]-	0.917	4.69	137.024	annotated by user-defined text library	97.5	5205	8786	11802	10057	15020	30079	10643	5812	7207	12392	5101	19264	5588	3475	1564	2996	7833	17018	10527	15029	9302	3404	8495	17101	41840	16949	3843	12269	11415	15562	12695	13362	3276	3768	10759	13709	22232
102	Neg	4.744	181.051	Dihydrocaffeic acid	phenols & organic acids	95.8	[M-H]-	0.854	4.8	181.051	annotated by user-defined text library	91.7	8187	5918	19846	3363	17790	5377	712	1830	2258	3544	13063	10920	6448	4537	20119	26130	2276	13099	2519	4250	2591	47920	8176	2670	5130	9411	9050	13167	8275	11104	10811	4445	36774	8682	19475	6224	4696
103	Neg	4.783	159.065	Pimelic acid	fatty acid	97.4	[M-H]-	0.938	4.83	159.066	annotated by user-defined text library	94.9	8653	10366	10509	11107	10136	4092	8007	2937	6404	10516	11412	8380	7432	6094	5791	5793	7256	7545	6756	7358	8897	5217	13479	9165	6388	7152	2431	4872	6901	12232	13523	9939	5478	7904	7424	13172	25631
104	Neg	4.921	179.036	Caffeic acid	phenols & organic acids	98.8	[M-H]-	0.948	4.96	179.035	annotated by user-defined text library	97.7	313767	337747	647280	262739	680542	362060	121287	177449	50034	344537	412330	377613	386923	132599	596627	491575	233928	194826	341712	487173	110543	725027	319059	176592	561856	237906	148443	516442	231071	448817	482655	389588	802114	186689	642452	375729	178600
105	Neg	4.939	151.039	Hydroxyphenylacetic acid	phenols & organic acids	90	[M-H]-	0.802	4.86	151.04	annotated by user-defined text library	80.1	937	593	27091	33743	46002	24378	24580	6392	7086	872	678	17547	926	20654	14192	20689	529	15202	363	896	32457	52313	690	38687	91140	34020	27435	17014	31734	10811	49996	548	21314	13019	475	74266	62210
106	Neg	4.962	153.018	Dihydroxy benzoic acid isomer III	phenols & organic acids	91.5	[M-H]-	0.948	4.89	153.019	annotated by user-defined text library	83	10568	23192	11019	2165	12364	5275	11588	14773	3560	5408	15125	15667	60122	16210	18936	11189	34181	6873	45773	15052	14873	16141	14544	8032	7184	19042	9389	13128	11563	40638	30297	39824	14478	8176	65503	13187	3928
107	Neg	4.985	167.033	Hydroxy-methoxybenzoic acid	phenols & organic acids	99.2	[M-H]-	0.948	5.02	167.035	annotated by user-defined text library	98.8	12390	13080	15540	13309	16920	11455	15519	11004	8454	30268	15213	9456	17089	10239	6701	9294	19559	13737	17181	17222	12349	10388	15950	18583	27037	14750	9278	14539	14463	8196	11012	17416	4991	7740	10658	23191	10258
108	Pos	5.028	627.151	Quercetin diglucoside	Flavonoids	98.9	[M+H]+	0.927	5	627.156	annotated by user-defined text library	97.8	56445	41785	9117	2803	24471	4303	26480	62499	2928	19700	96030	4857	110041	13791	8424	30286	78057	4996	66214	51922	14318	29657	89948	3844	4881	20366	10233	17688	22695	20659	17373	60980	11018	17723	151130	2541	1241
109	Pos	5.097	565.153	Isoschaftoside	Flavonoids	91.2	[M+H]+	0.802	5.15	565.155	annotated by user-defined text library	83.5	3719	1537	8514	9180	44594	7865	6987	4347	24925	1222	2225	3561	9866	13139	14437	5773	2461	14828	2430	996	21888	25930	4067	18239	2281	9462	7928	4927	12822	10486	6001	2348	17457	15529	2721	33485	25688
110	Pos	5.102	357.122	Feruloyl glucoside	Carbohydrates	97.6	[M+H]+	0.531	5.11	357.118	annotated by user-defined text library	98.7	3477	4574	4426	3947	12334	14004	11168	2956	11750	2923	2332	3896	2164	6836	3268	4332	1313	7557	2277	2609	2301	2266	2177	6403	2723	5507	4719	1593	5876	3495	3013	2052	963	2632	1138	3611	6916
111	Neg	5.148	181.048	Hydroxy-methoxyphenylacetic acid	phenols & organic acids	100	[M-H]-	0.802	5.15	181.051	annotated by user-defined text library	100	345	283	18631	13023	33878	28346	13365	2968	6901	345	450	21083	296	15635	18063	30950	501	19602	241	399	26177	9560	594	18152	36582	42639	35303	26911	25820	12868	34857	155	17216	10705	182	30221	26218
112	Pos	5.288	287.055	Cyanidin	Flavonoids	99.9	[M+H]+	0.833	5.29	287.055	annotated by user-defined text library	99.9	3424	8618	1534	678	7809	2657	3999	8561	964	8937	21676	1350	22056	3331	2100	4587	31540	1096	19199	8652	4441	4339	21294	1536	2509	2300	3303	1685	10090	7766	4710	17238	2152	6844	28863	726	372
113	Pos	5.309	449.104	Luteolin-8-Glucoside (orientin)	Flavonoids	97.5	[M+H]+	0.25	5.26	449.108	annotated by user-defined text library	98.1	1476	4663	611	342	2045	1052	1714	10800	430	7788	12131	4396	21585	2328	1502	2319	24907	6260	22281	5061	759	3539	10133	530	5571	3624	690	537	3694	1327	2804	10977	1396	2615	11992	14528	523
114	Pos	5.328	317.063	Petunidin	Flavonoids	97.6	[M+Na]+	0.312	5.35	317.066	annotated by user-defined text library	96.8	929	887	280	551	1429	636	969	3110	349	1021	2678	240	5812	957	631	1398	3380	513	1819	354	889	1569	2595	249	146	600	211	786	3050	1343	1610	1538	910	702	3371	183	497
115	Neg	5.394	121.028	Hydroxybenzaldehyde	phenols & organic acids	100	[M-H]-	0.948	5.39	121.03	annotated by user-defined text library	100	16761	15991	60177	28262	77446	50712	93805	17373	56108	10650	18145	66455	26910	36720	28133	22996	12160	67322	29868	24256	26116	26388	23414	45493	86212	48723	24797	69145	63035	74106	76691	31299	50031	30989	25605	70158	110015
116	Pos	5.43	611.16	Quercetin rutinoside	Flavonoids	100	[M+H]+	0.948	5.43	611.161	annotated by user-defined text library	100	1378264	1736304	3722086	1506211	8060050	6523101	7978324	1741280	3214057	5217826	3364430	4335074	2423082	4656998	4153930	6606105	3934364	3288669	2127570	2232311	3793916	5730553	1613170	4369331	3663325	4969206	3825790	6720333	4643355	4266299	3118897	2252525	4871286	7351714	2750840	9148342	4045449
117	Neg	5.481	165.054	Hydroxyphenylpropionic acid	phenols & organic acids	93.9	[M-H]-	0.385	5.53	165.056	annotated by user-defined text library	88.6	1379	1055	3126	1752	2471	3623	880	570	1387	678	2450	2287	1469	330	494	1045	1131	1808	2077	1392	1101	1043	1071	596	3210	3164	1523	1410	2657	3952	2749	1898	874	884	2222	997	1129
118	Neg	5.611	173.083	Suberic acid	phenols & organic acids	98.9	[M-H]-	0.99	5.65	173.082	annotated by user-defined text library	97.8	122669	97586	66036	138027	74277	58501	54368	109343	70165	100958	102683	96330	95742	30200	55995	103177	97437	69572	109119	125854	81269	61992	112419	76183	95717	41821	31580	95269	66948	93630	109429	135949	57117	75402	100256	73940	114824
119	Neg	5.644	463.088	Quercetin glucoside	Flavonoids	99.6	[M-H]-	0.948	5.62	463.088	annotated by user-defined text library	99.4	45560	208179	87625	157475	422541	55035	60066	47161	48443	585637	65725	195278	37237	50407	46423	86737	144897	79067	31191	94693	104440	73751	148975	186422	224131	92094	101079	120300	102728	99336	215579	310500	194931	42373	17076	99781	90675
120	Neg	5.645	449.107	Eriodictyol glucoside	Flavonoids	99.9	[M-H]-	0.115	5.65	449.109	annotated by user-defined text library	99.8	255	830	1084	2854	3191	872	935	1207	1335	2134	1230	822	913	1388	6293	5337	608	1631	1121	1435	1850	16424	1116	1682	697	447	3875	1352	2026	415	417	431	84741	15578	564	923	4146
121	Pos	5.653	165.053	p-Cumaric acid	phenols & organic acids	96.4	[M+H]+	0.167	5.68	165.055	annotated by user-defined text library	93.2	453	853	662	3911	1734	7341	593	189	538	1852	2059	3401	1177	384	990	482	1408	795	721	1755	329	800	945	799	4196	562	611	709	388	2772	2435	1305	311	1278	934	1142	2187
122	Pos	5.709	291.096	Malonyl tryptophan	amino acid	91.1	[M+H]+	0.948	5.78	291.098	annotated by user-defined text library	82.7	206637	624338	440355	374333	1894397	456695	511528	255152	213265	1733458	599720	1315552	430386	174209	187903	193479	217761	526896	636735	504602	242267	180142	516629	331369	463060	513592	229059	428184	366154	372024	411190	605772	168372	222284	448739	645474	273900
123	Neg	5.727	165.057	Phenyllactic acid	phenols & organic acids	93.6	[M-H]-	0.698	5.79	165.056	annotated by user-defined text library	87.3	1696	1666	1598	2195	4974	1993	1505	22309	4269	288	1757	2875	1071	8181	3550	3299	2226	2950	854	8100	18993	651	10849	1249	783	277802	14968	3347	108109	2813	4928	2185	1331	3575	3073	2040	31487
124	Neg	5.741	195.067	Dihydroferulic acid	phenols & organic acids	98.8	[M-H]-	0.948	5.78	195.066	annotated by user-defined text library	97.8	167932	229353	206731	130999	109630	206053	111268	89870	108100	259081	156759	250187	143957	206972	92489	168225	140022	189262	242340	196458	258984	159608	188156	231732	310256	295965	273686	115754	106624	249526	210529	312090	66957	74308	192380	307277	104178
125	Pos	5.758	595.165	Kaempferol-3-Rutinoside	Flavonoids	100	[M+H]+	0.948	5.76	595.166	annotated by user-defined text library	100	98639	134781	271893	268104	481301	297416	719322	145272	177595	251996	228065	271653	156976	232475	191329	301009	253714	433119	175722	156099	444988	231029	119615	931428	446494	240490	195159	365249	361274	164731	126069	147149	382036	262909	135523	959880	395317
126	Neg	5.817	433.084	Quercetin-3-Xyloside	Flavonoids	95.5	[M-H]-	0.042	5.82	433.078	annotated by user-defined text library	99.8	164	558	1673	1407	4583	1764	4293	150	780	2923	776	1485	456	1435	1069	2083	995	2083	159	331	741	1374	427	1891	2282	1000	1362	4737	1109	1628	1101	296	1037	3473	221	1660	869
127	Pos	5.825	625.174	Isorhamnetin-3-rutinoside	Flavonoids	100	[M+H]+	0.917	5.83	625.176	annotated by user-defined text library	100	1742	2408	17679	94737	21798	26505	43341	2850	15505	8542	10190	70136	3974	25371	24810	65157	18696	59883	2381	2728	41782	36467	9426	81864	85499	60304	83444	25718	24739	27148	30272	3850	86262	37250	8568	46790	20584
128	Neg	5.907	223.062	Dimethoxy-hydroxycinnamic acide	phenols & organic acids	98.8	[M-H]-	0.615	5.93	223.061	annotated by user-defined text library	97.9	980	716	3026	738	5311	822	541	1340	921	2493	1786	1389	1233	2101	4693	5173	621	1987	1324	1641	1143	7850	987	510	2726	2282	5379	4694	2193	1730	5655	2069	3343	3498	760	319	1782
129	Neg	5.919	431.1	Genistin	Flavonoids	90.3	[M-H]-	0.938	5.84	431.098	annotated by user-defined text library	80.6	1919	6597	12349	39119	26506	8687	10394	9269	14234	6364	13074	15859	16460	10568	14474	21134	27098	32100	46006	9148	21915	20223	8301	42807	35411	21361	24149	12307	18810	19747	31590	34846	50011	25748	14447	37678	26936
130	Pos	5.923	195.061	Ferulic acid	phenols & organic acids	97	[M+H]+	0.948	5.96	195.065	annotated by user-defined text library	95.4	6614	13144	13631	3030	9257	11095	3629	5441	10684	5173	5725	7696	5003	5580	3401	8299	3017	7142	17983	11033	9889	6625	7309	3249	3490	8760	4236	5858	6060	8220	6359	9991	3250	6238	5180	6403	6027
131	Neg	5.982	567.174	Phloretin xylosyl glucoside	Flavonoids	95.7	[M-H]-	0.948	5.93	567.172	annotated by user-defined text library	92.8	33198	32873	185103	413434	191645	116273	128694	35533	187883	35141	64167	294364	33431	152989	103725	247347	31289	141324	19642	23294	128480	171598	44421	241631	216801	189594	239132	105230	100741	183952	118077	31268	228420	139746	54903	74280	69802
132	Pos	5.984	449.111	Kaempferol-3-glucoside	Flavonoids	99.8	[M+H]+	0.375	5.99	449.108	annotated by user-defined text library	99.9	1844	4100	5975	8120	12325	1485	19117	5144	901	21000	1435	8025	2686	3030	3507	6468	3590	3906	2112	4077	9378	1662	1930	68461	17345	3444	3864	4114	7118	2221	6134	11515	12397	1224	1209	13909	5655
133	Pos	5.989	305.066	Taxifolin	Flavonoids	97.2	[M+H]+	0.219	6.02	305.066	annotated by user-defined text library	94.5	10	10	558	1775	1006	263	638	10	609	640	507	1521	315	570	475	1369	135	433	135	525	469	1753	254	939	1168	357	1747	143	563	924	455	263	853	713	143	234	1126
134	Neg	6.062	477.103	Isorhamnetin-3-Glucoside	Flavonoids	99.9	[M-H]-	0.677	6.07	477.104	annotated by user-defined text library	99.9	686	1275	4856	17224	4446	2050	1718	1046	1256	1212	1996	8198	783	3149	1091	4922	1625	4231	1354	831	5083	2849	1668	26645	16699	5628	9152	5361	3865	5425	8543	3262	6562	1076	1217	4766	1872
135	Neg	6.087	193.05	Isoferulic acide	phenols & organic acids	100	[M-H]-	0.948	6.09	193.051	annotated by user-defined text library	100	14104	21515	16643	6941	13436	20978	11342	4810	14968	11084	8927	19046	11982	14444	9181	8738	5012	17011	26456	26173	14849	8518	16491	15460	15139	23397	10479	17443	12071	15753	11379	5944	4403	8104	15945	24145	15513
136	Pos	6.145	435.13	Naringenin-7-glucoside	Flavonoids	99.8	[M+H]+	0.479	6.16	435.129	annotated by user-defined text library	99.7	255	533	1951	10747	6898	661	2753	2091	4485	993	560	5801	1300	6325	15076	16467	1396	6463	483	513	7657	14272	885	4464	1825	1458	10808	1002	1752	1229	1844	498	63538	35527	521	4417	48317
137	Pos	6.424	437.148	Phloretin glucoside	Carbohydrates	93.5	[M+H]+	0.135	6.37	437.144	annotated by user-defined text library	89.9	2287	1409	2745	5986	1090	1924	2401	1493	2016	998	1088	987	5992	345	292	546	2565	393	5057	4615	729	254	1698	1368	3175	654	135	4895	3488	1275	1069	2075	495	234	2331	1378	1028
138	Pos	6.489	146.061	Indol-3-carbaldehyde	amines - Indole	99.7	[M+H]+	0.281	6.49	146.06	annotated by user-defined text library	99.5	613	274	776	2807	495	1065	447	893	737	4053	884	1458	1080	659	633	813	2163	196	1689	1065	485	287	261	1057	1647	750	1332	-2	230	1523	261	924	462	580	790	382	1024
139	Pos	6.647	289.073	Dihydrokaempferol	Flavonoids	97	[M+H]+	0.24	6.66	289.071	annotated by user-defined text library	95.5	381	1229	3907	2386	3057	1375	3775	1035	2081	10644	1896	5494	2359	1308	756	2777	3103	2014	2066	3937	2957	1314	672	3633	2582	1828	2399	1912	1217	3909	2683	747	2675	1833	968	2105	7402
140	Pos	6.663	1034.55	Tomatin	alkaloid	95.2	[M+H]+	0.948	6.61	1034.55	annotated by user-defined text library	90.5	876942	1270851	6930955	5489618	12130335	17494524	20100074	1080930	2009476	17265394	2893484	7414580	3886482	3506695	3659281	2464975	5996772	8560691	3316915	7806458	3959774	1705767	2114509	7745580	7569669	5370946	1338659	14330049	7974998	4795550	2192950	2916748	2092699	2626961	1479561	27448896	3307344
141	Neg	6.806	135.045	Phenylacetic acid	phenols & organic acids	90.8	[M-H]-	0.333	6.74	135.045	annotated by user-defined text library	81.6	264	166	318	476	598	267	184	690	292	782	1164	350	266	161	232	337	314	200	283	691	193	1335	285	533	249	179	191	412	808	170	338	217	1475	161	394	349	10503
142	Pos	6.856	284.128	p-Cumaroyltyramine	amines	99.9	[M+H]+	0.948	6.87	284.128	annotated by user-defined text library	99.8	173478	160881	1257510	188049	938330	272670	408397	687597	449008	173561	360046	272968	584701	84935	125220	133037	161156	543601	198007	515350	200002	154389	181317	594855	1528987	464875	295414	345937	604232	143637	227056	211207	363969	220283	236863	943180	2082754
143	Neg	6.856	227.071	Resveratrol	Stilbenoid	99.7	[M-H]-	0.135	6.85	227.071	annotated by user-defined text library	99.5	242	212	3287	264	2884	1071	9189	225	2009	110	120	379	165	242	1828	242	101	3733	137	163	666	436	145	2667	821	227	230	4374	6673	201	359	80	540	1028	158	1201	4363
144	Pos	7.016	314.139	Feruloyltyramine	amines	100	[M+H]+	0.948	7.02	314.139	annotated by user-defined text library	100	1310473	563002	9174289	607004	2437070	1192415	4353987	1394563	3415996	1272656	921519	1578196	2107294	929953	1792321	869148	491520	5267730	1619880	1752650	713378	1042839	666327	5184022	3728950	2339254	1776936	5380858	3839618	1260740	1056892	926056	1381647	1076186	579162	7384882	3231460
145	Neg	7.037	593.131	Tiliroside	Flavonoids	94.9	[M-H]-	0.156	7.07	593.13	annotated by user-defined text library	90.1	82	85	918	422	1778	234	271	213	839	70	215	7147	143	579	544	1219	90	1304	54	232	864	729	203	487	752	450	868	5	424	1774	1030	380	3563	2494	85	767	1677
146	Neg	7.141	285.043	Orobol (Isoluteolin)	Flavonoids	94.9	[M-H]-	0.26	7.19	285.04	annotated by user-defined text library	91.7	93	118	1859	1155	2304	1310	3780	303	1099	99	103	1824	89	1684	2100	5436	32	2669	71	84	1483	2639	150	2610	3948	1390	899	1903	2842	1186	755	157	1353	2022	104	1082	661
147	Neg	7.178	201.113	Sebacic-acid	phenols & organic acids	99.2	[M-H]-	1	7.22	201.113	annotated by user-defined text library	98.6	32569	17607	15683	39832	11148	11642	9708	47385	26585	10361	14326	16700	16503	12565	8534	13949	16830	21338	26163	28015	17264	16397	33624	13248	30157	29896	16720	26950	15604	30423	42314	26992	8377	11131	27034	15629	19341
148	Pos	7.197	289.071	Eriodictyol	Flavonoids	96.8	[M+H]+	0.719	7.24	289.071	annotated by user-defined text library	93.9	170	516	18297	9291	24285	5975	18364	379	13053	606	455	9196	178	3678	11933	21017	67	20873	140	506	6935	19938	149	19490	24637	5180	8661	22990	25370	8628	3828	609	29931	10956	1311	11894	29542
149	Pos	7.21	247.131	Abscisic acid	phenols & organic acids	100	[M+H-H2O]+	0.948	7.21	247.133	annotated by user-defined text library	100	121832	102973	193831	52613	268320	131786	179209	58976	78396	132125	106272	121373	120784	55083	105264	56806	104175	200886	191412	67824	76549	103273	79314	135585	102830	94012	73666	142015	128205	65281	19471	50164	36322	44371	117168	146512	122289
150	Pos	7.25	287.052	Luteolin	Flavonoids	95	[M+H]+	0.24	7.3	287.055	annotated by user-defined text library	90	67	166	1311	715	2349	2062	4806	253	713	491	660	3345	498	1049	368	840	510	1880	498	747	1104	1096	289	9454	2136	5434	1267	1334	3443	1343	387	326	1030	511	928	3826	1871
151	Pos	7.294	303.05	Quercetin (Dihydrate)	Flavonoids	99.1	[M+H]+	0.948	7.32	303.05	annotated by user-defined text library	98.2	111047	53886	14022	197966	17639	13567	14976	17807	3913	259327	12593	265136	76826	6113	2782	20122	74879	13545	11639	142852	3534	1857	56542	12632	153863	85088	18872	21843	5812	160368	161749	19286	130649	5750	5298	20866	10067
152	Neg	7.783	271.061	Naringenin chalcone	Flavonoids	96.2	[M-H]-	0.948	7.85	271.061	annotated by user-defined text library	92.8	62477	68884	15008165	4125356	18751732	13158277	16838950	597849	3680265	876546	74660	9869082	97068	12312189	14566918	8792272	38491	15478759	41976	1186398	9503192	8067919	52240	11760230	7907702	6779067	8176552	18074214	22413132	8633148	5272894	826104	10872535	4565766	135031	30802862	15969105
153	Neg	7.884	273.078	Phloretin	Flavonoids	99.9	[M-H]-	0.583	7.87	273.077	annotated by user-defined text library	100	210	279	19377	24153	125673	88804	22272	6389	59290	549	1998	20038	376	16396	6356	22694	358	14326	3242	218	24732	24307	1266	23451	46456	47735	25046	171700	68473	32902	14881	12551	83441	17401	2731	46767	93145
154	Neg	7.925	271.062	Naringenin	Flavonoids	100	[M-H]-	0.875	7.95	271.061	annotated by user-defined text library	99.9	70516	141481	378500	1535363	1721013	942115	3369544	218574	501436	447827	160089	2799780	92215	1167195	848889	1766327	167056	1165438	155185	200190	1212854	766561	130449	1267109	3475427	1999075	1195846	2284134	1155786	1431802	1272188	249056	1150199	1287008	236679	4440450	5250632
155	Pos	7.974	271.055	Apigenin	Flavonoids	99.9	[M+H]+	0.49	7.98	271.06	annotated by user-defined text library	99.9	47	71	9036	2232	7418	5781	3360	258	8874	374	92	8699	65	2517	1008	153	50	6253	63	386	1888	389	246	9986	13021	5690	2384	1665	7442	4831	2498	764	1489	907	228	2028	9198
156	Neg	8.057	285.043	Kaempferol	Flavonoids	93.9	[M-H]-	0.938	8.13	285.04	annotated by user-defined text library	88.2	57403	104227	9544	110951	11120	6691	17789	32933	4417	413904	18933	60688	51364	5971	2038	5987	32403	4209	10564	191666	5189	1930	45658	30085	166468	38639	7201	12870	6936	35419	23356	33064	64755	3542	12561	34663	28157
157	Pos	8.113	301.071	Hispidulin	Flavonoids	99.5	[M+H]+	0.5	8.1	301.071	annotated by user-defined text library	100	553	421	2405	4840	2919	4264	1684	172	1282	1102	947	9162	496	1434	1806	2085	502	1700	425	510	2633	1161	380	9178	12050	6682	4011	2542	791	3721	4591	640	3267	1120	469	3390	691
158	Pos	8.234	317.066	Isorhamnetin	Flavonoids	99.8	[M+H]+	0.177	8.24	317.066	annotated by user-defined text library	99.6	831	494	353	1851	231	40	1034	5	566	742	494	2169	281	660	1010	335	148	112	142	373	513	228	378	462	2142	1714	275	353	185	398	2152	309	1554	597	15	1091	243
159	Pos	8.374	165.127	Cucurbitacin D	Triterpenes	99.8	[M+H]+	0.521	8.37	165.127	annotated by user-defined text library	100	4306	6185	2501	2115	1416	4500	1125	7658	2884	5318	3428	1804	2918	844	675	1016	3981	1205	6695	3817	606	842	4867	2401	3533	1515	1148	1654	803	1678	1736	5276	1685	1033	3111	3994	3125
160	Neg	10.517	157.124	Nonanoic acid	fatty acid	95	[M-H]-	0.583	10.57	157.123	annotated by user-defined text library	90	3090	906	745	905	1294	1263	2278	3526	2894	2001	2199	1600	1233	511	1720	2455	2305	2208	1303	3863	2459	1357	406	2017	1756	1852	2090	2074	1884	1558	1269	1779	2246	1126	2802	773	2932
161	Pos	11.117	293.212	Oxo-phytodienoic acid	fatty acid	99.1	[M+H]+	0.969	11.09	293.211	annotated by user-defined text library	98.3	2315215	1514477	1011903	2710120	935035	1410956	1316284	3537777	2011369	1257404	2137672	2446750	1876073	1313926	1298316	1537029	1333782	1103586	2096138	2286257	1613824	1550794	2927743	1666595	2494084	3060771	1258966	1520797	1991055	2343664	3361964	3271874	1948840	1576160	1180963	1526704	1660205
162	Pos	15.577	425.376	Erythrodiol	Triterpenes	99.7	[M+H-H2O]+	0.938	15.6	425.378	annotated by user-defined text library	99.8	19271	49196	19579	147474	7990	100010	19542	102554	4802	41990	3635	136862	2067	33452	44818	85487	28141	8912	38074	27109	44993	57571	27978	45408	118041	128400	43734	6386	14044	59637	164084	76787	55410	56909	2246	22539	14752
163	Pos	17.038	338.343	Phytol	diterpenoids	99.8	[M+H+ACN]+	0.635	17.05	338.342	annotated by user-defined text library	99.8	26797	65014	57316	60107	18978	119863	37869	23941	30592	24014	32259	13941	35686	23190	73944	30025	27672	51867	41128	28365	75771	158443	46361	39407	32405	67907	62953	99482	36302	48198	25440	23646	42729	56373	87050	41141	43938
[truncated: 26 more columns]
