# Supplementary material for: Sustainable Fertilization with Ramial Chipped Wood Enhances Antioxidant Profiles in Tomato Varieties: An Untargeted Metabolomics Approach
Source: Antioxidants (Basel). 2025 Nov 5;14(11):1330. doi: 10.3390/antiox14111330 (PMC12649442; doi:10.3390/antiox14111330)
Supplement: Supplementary file 1 [file antioxidants-14-01330-s001.zip › Table S3. anova_posthoc.xlsx]

## Sheet: in
Compound,f.value,p.value,-log 10(P),FDR,Fisher's LSD,,,,,,,
Hydroxybenzaldehyde,53.308,8.49E-17,16.071,7.22E-15,V2 - V1	V3 - V1	V1 - V4	V2 - V4	V3 - V4,,,,,,,One-way ANOVA & post-hoc Tests
Quercetin-Rutinosid-Glucosid,52.813,1.04E-16,15.985,7.22E-15,V1 - V2	V1 - V3	V1 - V4	V2 - V4,,,,,,,
Resveratrol,47.093,1.15E-15,14.938,6.03E-14,V2 - V1	V2 - V3	V2 - V4,,,,,,,ANOVA p-value (FDR) cutoff: 0.05
Cucurbitacin D,44.05,4.52E-15,14.345,1.89E-13,V2 - V1	V3 - V1	V4 - V1	V4 - V2	V4 - V3,,,,,,,
Naringenin chalcone,42.934,7.59E-15,14.12,2.64E-13,V2 - V1	V1 - V4	V2 - V3	V2 - V4	V3 - V4,,,,,,,
Quercetin diglucosid,37.327,1.18E-13,12.927,3.53E-12,V4 - V1	V4 - V2	V4 - V3,,,,,,,
Erythrodiol,32.08,1.99E-12,11.701,5.20E-11,V1 - V2	V3 - V1	V3 - V2	V3 - V4,,,,,,,
Apigenin,31.323,3.06E-12,11.514,7.11E-11,V2 - V1	V3 - V1	V2 - V4	V3 - V4,,,,,,,
Serotonin,30.974,3.74E-12,11.427,7.82E-11,V1 - V2	V1 - V3	V1 - V4	V2 - V4	V3 - V4,,,,,,,
Pantothenic acid,29.781,7.50E-12,11.125,1.38E-10,V4 - V1	V4 - V2	V4 - V3,,,,,,,
Eriodictyol,28.14,2.01E-11,10.697,3.23E-10,V1 - V3	V1 - V4	V2 - V3	V2 - V4	V3 - V4,,,,,,,
Histamine,27.989,2.20E-11,10.657,3.29E-10,V4 - V1	V3 - V2	V4 - V2	V4 - V3,,,,,,,
Methyl succinic acid,25.249,1.24E-10,9.9076,1.72E-09,V2 - V1	V3 - V1	V2 - V3	V2 - V4	V3 - V4,,,,,,,
L-asparagine,22.831,6.20E-10,9.2079,8.09E-09,V3 - V1	V3 - V2	V2 - V4	V3 - V4,,,,,,,
Cyanidin,21.998,1.10E-09,8.9578,1.35E-08,V4 - V1	V4 - V2	V4 - V3,,,,,,,
Glucovanillin,21.684,1.37E-09,8.8621,1.59E-08,V1 - V3	V1 - V4	V2 - V3	V2 - V4	V3 - V4,,,,,,,
L-Glutamine,20.827,2.53E-09,8.5977,2.78E-08,V3 - V1	V1 - V4	V3 - V2	V2 - V4	V3 - V4,,,,,,,
Luteolin-8-glucosid,20.084,4.32E-09,8.3642,4.52E-08,V4 - V1	V4 - V2	V4 - V3,,,,,,,
Phloretin xylosyl glucosid,19.267,7.90E-09,8.1025,7.86E-08,V1 - V4	V2 - V4	V3 - V4,,,,,,,
Glucoheptonic acid Lactone 1,18.73,1.18E-08,7.9275,1.12E-07,V4 - V1	V3 - V2	V4 - V2	V4 - V3,,,,,,,
Hydroxy-methoxy phenyl acetic acid,18.471,1.44E-08,7.842,1.31E-07,V1 - V4	V2 - V4	V3 - V4,,,,,,,
Hispidulin,18.257,1.69E-08,7.7714,1.47E-07,V3 - V1	V1 - V4	V3 - V2	V2 - V4	V3 - V4,,,,,,,
L-Proline,17.311,3.52E-08,7.4534,2.94E-07,V3 - V1	V3 - V2	V3 - V4,,,,,,,
L-Tryptophan,17.176,3.91E-08,7.4073,3.15E-07,V3 - V1	V1 - V4	V3 - V2	V3 - V4,,,,,,,
Hydroxy benzoic acid,16.579,6.28E-08,7.2019,4.86E-07,V2 - V1	V3 - V1	V4 - V1	V3 - V2	V2 - V4	V3 - V4,,,,,,,
Orobol Isoluteolin,16.45,6.97E-08,7.1569,5.20E-07,V1 - V3	V1 - V4	V2 - V3	V2 - V4	V3 - V4,,,,,,,
Isorhamnetin rutinoside,16.104,9.21E-08,7.0359,6.64E-07,V1 - V4	V2 - V4	V3 - V4,,,,,,,
Adenine,16.014,9.90E-08,7.0044,6.83E-07,V3 - V1	V4 - V1	V4 - V2	V4 - V3,,,,,,,
Kaempferol rutinoside,15.985,1.01E-07,6.9941,6.83E-07,V2 - V1	V2 - V3	V2 - V4,,,,,,,
Dopamine,15.922,1.07E-07,6.9721,6.97E-07,V1 - V2	V1 - V3	V1 - V4	V2 - V4,,,,,,,
Neochlorogenic acid,15.719,1.26E-07,6.9,7.97E-07,V1 - V2	V1 - V3	V1 - V4	V3 - V4,,,,,,,
Feruloyl tyramine,13.824,6.17E-07,6.2097,3.39E-06,V2 - V1	V2 - V3	V2 - V4,,,,,,,
Isoschaftosid,13.749,6.58E-07,6.1816,3.51E-06,V1 - V3	V1 - V4	V2 - V3	V2 - V4	V3 - V4,,,,,,,
L-threonine,13.727,6.71E-07,6.1732,3.51E-06,V1 - V2	V1 - V4	V3 - V2	V3 - V4,,,,,,,
Naringenin glucoside,13.695,6.90E-07,6.1614,3.52E-06,V1 - V2	V1 - V3	V1 - V4,,,,,,,
Dihydroxyphenyl propanoic acid,13.662,7.10E-07,6.1489,3.53E-06,V1 - V3	V1 - V4	V2 - V4	V3 - V4,,,,,,,
Hydroxyphenyl acetic acid,13.342,9.37E-07,6.0282,4.55E-06,V1 - V4	V2 - V4	V3 - V4,,,,,,,
Isopentylamine,13.234,1.03E-06,5.9873,4.89E-06,V1 - V2	V1 - V3	V4 - V2	V4 - V3,,,,,,,
Luteolin,12.847,1.45E-06,5.8391,6.73E-06,V2 - V1	V2 - V3	V2 - V4	V3 - V4,,,,,,,
Tartaric acid,12.73,1.61E-06,5.794,7.30E-06,V2 - V1	V2 - V3	V2 - V4	V4 - V3,,,,,,,
Naringenin,12.663,1.70E-06,5.7683,7.58E-06,V2 - V1	V1 - V4	V2 - V4	V3 - V4,,,,,,,
L-Alanine,12.618,1.78E-06,5.7508,7.73E-06,V1 - V2	V3 - V2	V4 - V2	V3 - V4,,,,,,,
Quercetin rutinoside,12.53,1.92E-06,5.7167,8.11E-06,V1 - V3	V1 - V4	V2 - V3	V2 - V4	V3 - V4,,,,,,,
hydroxytyrosol,12.518,1.94E-06,5.712,8.11E-06,V1 - V2	V1 - V3	V1 - V4,,,,,,,
Abscisic acid,12.283,2.40E-06,5.6204,9.63E-06,V2 - V1	V4 - V1	V2 - V3	V2 - V4	V4 - V3,,,,,,,
ferulic acid glucoside,12.037,2.99E-06,5.5238,1.16E-05,V1 - V2	V1 - V3	V1 - V4,,,,,,,
p Cumaric acid,11.88,3.45E-06,5.4619,1.31E-05,V3 - V1	V3 - V2	V3 - V4,,,,,,,
Anhydro sorbitol,11.782,3.77E-06,5.4232,1.39E-05,V4 - V1	V4 - V2	V4 - V3,,,,,,,
L-Methionine,11.776,3.80E-06,5.4208,1.39E-05,V2 - V1	V3 - V1	V2 - V4	V3 - V4,,,,,,,
Epigallocatechin,11.631,4.33E-06,5.3632,1.56E-05,V1 - V2	V1 - V3	V1 - V4,,,,,,,
Suberic acid,11.422,5.25E-06,5.2797,1.86E-05,V3 - V1	V4 - V1	V4 - V2	V4 - V3,,,,,,,
Oxophytodienoic acid,11.215,6.36E-06,5.1962,2.22E-05,V3 - V1	V4 - V1	V3 - V2	V4 - V2,,,,,,,
Feruloyl glucoside,10.144,1.75E-05,4.7568,5.81E-05,V2 - V1	V2 - V3	V2 - V4	V3 - V4,,,,,,,
L-Histidine,10.111,1.81E-05,4.7433,5.90E-05,V3 - V1	V3 - V2	V2 - V4	V3 - V4,,,,,,,
Choline chloride,10.046,1.92E-05,4.716,6.18E-05,V4 - V1	V4 - V2	V4 - V3,,,,,,,
Kukoamine A,9.4962,3.28E-05,4.4842,0.00010231,V1 - V2	V1 - V3	V1 - V4,,,,,,,
Phloretin,9.4961,3.28E-05,4.4841,0.00010231,V2 - V1	V2 - V3	V2 - V4	V3 - V4,,,,,,,
Isorhamnetin,9.43,3.50E-05,4.456,0.000106,V3 - V1	V3 - V2	V3 - V4,,,,,,,
L-Aspartic acid,9.4038,3.59E-05,4.4448,0.0001072,V1 - V4	V2 - V4	V3 - V4,,,,,,,
Saccharose,9.3114,3.93E-05,4.4054,0.00011575,V4 - V1	V4 - V2	V4 - V3,,,,,,,
Quercetin Dihydrate,9.2865,4.03E-05,4.3947,0.00011698,V3 - V1	V3 - V2	V3 - V4,,,,,,,
L-Valine,9.1277,4.71E-05,4.3265,0.00013499,V3 - V1	V3 - V2	V3 - V4,,,,,,,
Dihydroxybenzoic acid,9.0587,5.05E-05,4.2968,0.00014259,V3 - V1	V4 - V1	V3 - V2	V3 - V4,,,,,,,
Petunidin,8.7442,6.91E-05,4.1606,0.00019253,V4 - V1	V4 - V2	V4 - V3,,,,,,,
Dihydroferulic acid,8.6059,7.94E-05,4.1002,0.00021833,V3 - V1	V3 - V2	V3 - V4,,,,,,,
Sebacic acid,8.0572,0.00013862,3.8582,0.00037626,V3 - V1	V4 - V1	V3 - V2	V4 - V2,,,,,,,
Phloretin glucoside,7.6679,0.00020707,3.6839,0.00054781,V2 - V1	V3 - V1	V4 - V1,,,,,,,
Orotic acid,7.3394,0.00029163,3.5352,0.00075247,V2 - V1	V2 - V3	V2 - V4,,,,,,,
p.Hydroxybenzaldehyde glucoside (Helecin),7.253,0.00031933,3.4958,0.00081389,V2 - V1	V3 - V1	V3 - V4,,,,,,,
Tomatin,6.8556,0.00048615,3.3132,0.0012241,V2 - V1	V2 - V3	V2 - V4,,,,,,,
Eriodictyol glucosid,6.8314,0.0004988,3.3021,0.0012411,V1 - V2	V1 - V3	V1 - V4,,,,,,,
Dihydroxybenzoic acid,6.7998,0.00051591,3.2874,0.001265,V4 - V1	V3 - V2	V4 - V2	V4 - V3,,,,,,,
Fumaric acid,6.7915,0.00052051,3.2836,0.001265,V1 - V2	V1 - V3	V4 - V2	V4 - V3,,,,,,,
L-Phenyl alanine,6.7609,0.00053775,3.2694,0.0012829,V3 - V1	V2 - V4	V3 - V4,,,,,,,
Quercetin xyloside,6.7531,0.00054223,3.2658,0.0012829,V1 - V4	V2 - V3	V2 - V4	V3 - V4,,,,,,,
Chlorogenic acid ,6.7391,0.00055043,3.2593,0.0012829,V1 - V3	V1 - V4	V2 - V3	V2 - V4,,,,,,,
Indol carbaldehyde,6.7356,0.00055247,3.2577,0.0012829,V4 - V1	V3 - V2	V4 - V2,,,,,,,
Methyl serine,6.6125,0.00063029,3.2005,0.0014319,V3 - V1	V1 - V4	V2 - V4	V3 - V4,,,,,,,
L-Glutamic acid,6.5644,0.00066372,3.178,0.0014916,V1 - V2	V1 - V3	V4 - V3,,,,,,,
Nicotinic acid,6.3596,0.00082757,3.0822,0.00184,V3 - V1	V3 - V2	V3 - V4,,,,,,,
Isorhamnetin glucoside,6.3417,0.0008438,3.0738,0.0018564,V3 - V1	V2 - V4	V3 - V4,,,,,,,
Taxifolin,6.2531,0.00092869,3.0321,0.0020218,V1 - V4	V2 - V4	V3 - V4,,,,,,,
Hydroxymethoxy benzoic acid,6.2306,0.00095173,3.0215,0.0020506,V2 - V1	V3 - V1	V4 - V1,,,,,,,
Nicotinamide,5.8384,0.0014605,2.8355,0.0030833,V3 - V1	V4 - V1	V3 - V2,,,,,,,
Xanthine,5.7414,0.0016251,2.7891,0.0033965,V3 - V1	V4 - V1	V3 - V2	V4 - V2,,,,,,,
Dimethoxy-hydroxycinnamic acid,5.6994,0.001702,2.769,0.0035221,V1 - V2	V1 - V4	V3 - V4,,,,,,,
Hydroxyphenyl propionic acid,5.6717,0.001755,2.7557,0.003596,V3 - V1	V3 - V2	V3 - V4,,,,,,,
Dihydroxyphenyl lactic acid,5.6015,0.0018965,2.722,0.0038483,V2 - V1	V3 - V1	V4 - V1,,,,,,,
Tiliroside,5.4111,0.002343,2.6302,0.0047085,V1 - V4	V3 - V2	V3 - V4,,,,,,,
Kaempferol,5.3602,0.0024796,2.6056,0.0049356,V3 - V1	V4 - V1	V3 - V2	V4 - V2,,,,,,,
Hydroxyproline betaine,5.1665,0.0030794,2.5115,0.0060149,V2 - V1	V2 - V4,,,,,,,
Hydroxy-methylbutyric acid,5.15,0.0031371,2.5035,0.0060346,V3 - V1	V4 - V1	V4 - V2,,,,,,,
L-Citrulline,5.0829,0.0033824,2.4708,0.0063687,V3 - V1	V3 - V4,,,,,,,
Dihydrocaffeic acid,5.0278,0.003599,2.4438,0.006716,V1 - V2	V1 - V4	V3 - V4,,,,,,,
Theanine,4.8759,0.0042721,2.3694,0.0079015,V1 - V2	V3 - V2,,,,,,,
L-Serine,4.8474,0.0044121,2.3554,0.0080888,V1 - V4	V2 - V4	V3 - V4,,,,,,,
Norepinephrine,4.6521,0.0055074,2.2591,0.0096727,V2 - V3	V4 - V3,,,,,,,
Kestose,4.5876,0.0059279,2.2271,0.010324,V3 - V1	V4 - V1	V3 - V2	V4 - V2,,,,,,,
Malonyl tryptophan,4.5425,0.0062411,2.2047,0.01078,V2 - V1	V3 - V1	V4 - V1,,,,,,,
Phytol,4.4338,0.0070667,2.1508,0.012106,V1 - V2	V1 - V3	V1 - V4,,,,,,,
Kaempferol glucoside,4.2444,0.008785,2.0563,0.014927,V2 - V1	V2 - V3	V2 - V4,,,,,,,
Homocitrate Tribasic,4.1996,0.00925,2.0339,0.015591,V1 - V3	V1 - V4,,,,,,,
Phenylethylamine,4.0792,0.01063,1.9735,0.017774,V1 - V2	V1 - V3	V4 - V2,,,,,,,
D-Quinic acid,4.0721,0.010718,1.9699,0.017779,V4 - V1	V4 - V2,,,,,,,
Pyruvic acid,4.0556,0.010925,1.9616,0.017978,V2 - V3	V4 - V3,,,,,,,
Dihydroxybenzoic acid,4.0478,0.011023,1.9577,0.017999,V1 - V4	V2 - V4	V3 - V4,,,,,,,
L-Homoglutamic acid,4.0043,0.011592,1.9358,0.018782,V1 - V2	V1 - V3	V1 - V4,,,,,,,
Dihydroxybenzaldehyde,3.9817,0.0119,1.9244,0.019132,V4 - V1	V4 - V2,,,,,,,
Isoferulic acid,3.7032,0.016456,1.7837,0.02586,V2 - V1	V3 - V1	V3 - V4,,,,,,,
L-lysine,3.6415,0.017687,1.7524,0.027381,V3 - V1	V3 - V2	V3 - V4,,,,,,,
Hydroxyphenyl lactic acid,3.5953,0.018668,1.7289,0.028688,V1 - V2	V3 - V2,,,,,,,
Acetyl glucosamine,3.3924,0.023687,1.6255,0.035615,V1 - V2	V1 - V4,,,,,,,
Ergothionein,3.345,0.025044,1.6013,0.037388,V3 - V1	V3 - V2,,,,,,,
p.Cumaroyl tyramin,3.2021,0.02964,1.5281,0.043935,V2 - V1	V2 - V4,,,,,,,
Rhamnitol,3.1064,0.033188,1.479,0.048847,V3 - V1	V3 - V2	V3 - V4,,,,,,,
